# Supplementary material for: Risk Factors for Low Quality of Life among Women Using Different Types of Contraceptives in Saudi Arabia: A Questionnaire-Based Study
Source: Behav Sci (Basel). 2024 Sep 17;14(9):829. doi: 10.3390/bs14090829 (PMC11429329; doi:10.3390/bs14090829)
Supplement: Supplementary file 1 [file behavsci-14-00829-s001.zip]

Archive with 1 entries (1 files):
- behavsci-3120438-supplementary.pdf
